# Supplementary material for: A Missense Variant in COMT Associated with Hearing Loss among Young Adults: The National Longitudinal Study of Adolescent to Adult Health (Add Health)
Source: Biomedicines. 2022 Oct 31;10(11):2756. doi: 10.3390/biomedicines10112756 (PMC9687786; doi:10.3390/biomedicines10112756)
Supplement: Supplementary file 1 [file biomedicines-10-02756-s001.zip]

Archive with 1 entries (1 files):
- biomedicines-1960639-supplementary.pdf
